# Supplementary material for: Optimization of Canolol Production from Canola Meal Using Microwave Digestion as a Pre-Treatment Method
Source: Foods. 2023 Jan 9;12(2):318. doi: 10.3390/foods12020318 (PMC9857780; doi:10.3390/foods12020318)
Supplement: Supplementary file 1 [file foods-12-00318-s001.zip]

Archive with 1 entries (1 files):
- foods-2072868-supplementary.pdf
